# Supplementary material for: Molecular characterisation and liquid biomarkers in Carcinoma of Unknown Primary (CUP): taking the ‘U’ out of ‘CUP’
Source: Br J Cancer. 2018 Dec 23;120(2):141–53. doi: 10.1038/s41416-018-0332-2 (PMC6342985; doi:10.1038/s41416-018-0332-2)
Supplement: Supplementary file 1 — Supplementary Table S1 - Summary of published case studies of patients with CUP treated with targeted and novel therapies [file 41416_2018_332_MOESM1_ESM.xlsx]

## Sheet: Sheet1
Supplementary Table S1 - Summary of published case studies of patients with CUP treated with targeted and novel therapies
Patient	Radiology	Histology	Mutation detection	Treatment	Outcome	Ref.
45 F non-smoker, presented with SVCO	CT scan - Large mediastinal mass and adrenal mass, no discrete lung lesion Bronchoscopy - no endobronchial lesion	Metastatic adenocarcinoma, signet ring type; IHC: CK7+/CK20-; TTF1, ER/PR, GCDFP-15, and CDX2 negative	CancerTYPE ID – 90% probability of NSCLC; Subsequent FISH - ALK rearrangement (EML4-ALK)	Chemo-radiation carboplatin/pemetrexed followed by crizotinib and 2nd generation ALK inhibitor	30 months PFS with first line ALK inhibitor. Second line ALK inhibitor; OS >40 months	38
26 F non-smoker	CT scan - Cystic right ovarian mass. Normal chest CT, colonoscopy, UGI endoscopy, and mammograms. PET scan - abnormal uptake right eighth rib, mediastinal node and a left SCF node.	Oophorectomy: metastatic mucinous adenocarcinoma with signet ring pattern. IHC: CK7+, CK20-, ER/PR-, CD56-, chromogranin-.	On retroperitoneal relapse: CancerTYPE ID - 90% probability of lung adenocarcinoma. Subsequent FISH – ALK rearrangement (EML4- ALK)	6 cycles of carboplatin/paclitaxel first line modified FOLFOX6 and bevacizumab second line. Treatment with ALK inhibitor proposed at progression	First line PFS 16 months, OS>44months
59 F 60 pack year smoker	MRI brain - solitary right frontal lobe mass, PET and CT - left mid-abdominal mass	Resected brain lesion - poorly differentiated metastatic carcinoma. IHC: CK7+ and EMA+, inconclusive staining for TTF1 and S100, p63 and CK20 negative. FISH - ALK rearrangement was negative.	FoundationOne® platform: amplification of MET, CCND1 and MYC, KRAS G12V, TP53 R273L and CARD11 N184S alterations and wild- type EGFR	First line 4 cycles of carboplatin and docetaxel. Second line: Crizotinib	First line PFS ~3 months. Second line: OS>19 months	58
53 M non- smoker	PET - multiple metabolically active masses in the right lung, left lung, right hilar, right arm lesion and mediastinal and subcarinal lymphadenopathy. MRI brain - 3- cm transcranial lesion in the left frontal bone	Biopsy - poorly differentiated malignant neoplasm. IHC: positive for vimentin but negative for epithelial and lung markers including TTF1, Napsin A, AE1/AE3, CK5, CK6, CK7, CAM5.2, and mCEA	FoundationOne® platform - EML4-ALK rearrangement present; amplification of the MCL1 gene and homozygous deletion of CDKN2A/B.	Crizotinib first line	Near complete response at 5 months	59
50 M light smoker	CT scan - mediastinal, neck and axillary lymphadenopathy, no other distant metastases. OGD and colonoscopy normal.	Supraclavicular node - poorly differentiated carcinoma. IHC: CK7+, weakly positive for CK5/6 and p63, negative for CK20, CDX2, TTF-1, PSA, and PAP.	Sequenom massarray OncoCarta panel - (L858R) in exon 21 of EGFR gene, with mutant frequency of 71.3%	First line 2 cycles gemcitabine and carboplatin – progression. Second line - gefitinib monotherapy	Significant shrinkage of target lesions, partial response. PFS of 11 months	60
44 F	CT scan - Multiple metastatic lesions of small intestines and the duodenojejunal flexure.	Resected tumours - high-grade neoplasm with pleomorphic tumour cells. IHC: positive for vimentin. MIB-1 positive in ∼30% of the tumour cells. CUP with sarcomatoid features the most likely differential diagnosis of sarcoma, not otherwise specified	TP53 inactivation and amplification of Chromosomes 9p (PDL1, JAK2), 10p (GATA3), and 12p (mutant KRAS). IHC and FISH: overexpression of PDL1 in the tumour cells.	First line four cycles of doxorubicin and ifosfamide. Second line – resection and radiotherapy. Third line – trabectadin. Fourth line - pembrolizumab starting from month 24 after initial diagnosis	First line: no evidence of disease with PFS 16 months. Post pembrolizumab: near-complete remission, good partial response PFS >14months	61
60 M	Multiple bone metastasis	Supraclavicular node biopsy - poorly differentiated adenocarcinoma. IHC – not described	Tumour genomic profiling - ErbB2 amplification and BRCA1 mutation were found.	First line - carboplatin and paclitaxel chemotherapy + Trastuzumab. Maintenance therapy: lapatinib + trastuzumab.	Good radiological response. PFS >24 months. Confirmed germline carrier of BRCA1 founder mutation	62
82 M	Liver and abdominal lymph node metastasis	Not documented	KRAS G12D and MLH1 R389W mutations detected by ctDNA and tissue NGS.	Matched to combination therapy of trametinib (a MEK inhibitor) and nivolumab on I-PREDICT trial	Partial response at 8 weeks, rapid decline in CA19-9	63
BRCA1 = breast cancer gene 1; CA19-9 = cancer antigen 19-9; CDKN2A/B = cyclin-dependent kinase Inhibitor 2A/B; CDX2 = Caudal Type Homeobox 2; CK = cytokeratin; ctDNA = circulating tumour DNA; EGFR = epidermal growth factor receptor; ER/PR = oestrogen receptor/progesterone receptor; FISH = Fluorescence in situ hybridisation; GCDFP = Gross cystic disease fluid protein 15; HCG = human chorionic gona…
